# Supplementary material for: Identifying important factors for successful surgery in patients with lateral temporal lobe epilepsy
Source: PLoS One. 2023 Jun 29;18(6):e0288054. doi: 10.1371/journal.pone.0288054 (PMC10310033; doi:10.1371/journal.pone.0288054)
Supplement: S2 File — (XLSX) [file pone.0288054.s002.xlsx]

## Sheet: Sheet1
No	Sex	Sz onset age	ASM	Sz freq	FtBTCS	Op age	Preop duration (yr)	Op side	pathology	INIC EEG	IC EEG	SISCOM	PET	MRI	2yr outcome	5yr outcome	follow up (yr)
1	1	20	1	2.5	1	43	23	1	2	1	1	3	2	2	1	0	4
2	1	19	2	1	1	20	1	1	2	1	1	1	2	1	0	0	2
3	1	8	1	14	1	17	9	1	1	1	2	3	1	2	0	0	24
4	1	22	2	3	1	36	14	1	2	1	2	3	3	1	0	0	8
5	1	20	3	1.5	1	37	17	1	2	1	2	3	1	2	1	0	3
6	2	7	2	30	1	19	12	1	2	1	1	3	3	1	0	0	23
7	1	15	1	4	1	19	4	1	2	2	1	3	3	1	0	0	6
8	2	31	1	6	1	34	3	1	2	1	1	3	3	1	1	1	13
9	2	15	1	6	1	18	3	1	2	1	2	3	1	1	0	0	26
10	1	25	3	3	1	28	3	1	2	1	1	3	1	1	1	1	21
11	2	11	2	12	0	30	19	1	2	2	1	3	1	1	1	0	8
12	1	15	4	2.5	1	46	31	1	1	2	2	2	3	1	1	1	21
13	2	22	2	0.5	1	36	14	1	1	1	1	1	2	2	1	1	19
14	2	12	3	1.5	1	25	13	1	1	2	2	2	2	2	0	0	9
15	2	12	4	0.5	1	20	8	1	2	1	2	1	3	1	0	0	2
16	1	6	2	3	1	20	14	1	1	1	1	3	2	1	1	1	7
17	1	18	4	10	1	25	7	1	2	1	2	3	2	1	1	0	17
18	1	7	3	3.5	1	16	9	1	1	1	1	1	2	2	1	1	17
19	1	12	2	3.5	1	20	8	1	1	1	1	1	2	2	1	0	2
20	1	22	4	2	1	35	13	1	1	1	1	1	2	1	1	1	15
21	2	34	3	2	0	38	4	1	2	1	1	3	1	1	0	0	7
22	1	8	1	1.5	1	9	1	1	2	1	1	1	1	1	0	0	9
23	1	14	4	1.5	1	35	21	1	1	2	1	1	2	2	1	0	15
24	1	28	2	12.5	0	29	1	1	2	1	1	1	1	1	0	0	2
25	1	29	3	1.5	1	38	9	1	1	1	1	1	2	2	1	1	14
26	1	23	1	0.5	0	34	11	1	2	1	1	1	1	1	0	0	4
27	2	20	3	14	1	22	2	1	1	1	1	1	1	1	1	1	12
28	2	11	3	2	0	12	1	1	2	1	2	1	2	1	0	0	2
29	2	28	5	3.5	0	45	17	1	1	1	1	1	2	2	0	0	5
30	1	3	2	1.5	0	10	7	1	1	1	1	1	2	1	0	0	8
31	2	16	2	5.5	1	35	19	1	1	1	1	1	1	2	1	1	9
32	2	23	4	5	0	36	13	1	1	1	1	1	2	1	1	1	8
33	1	13	4	45	1	20	7	1	1	2	1	1	2	2	0	0	7
34	2	8	2	45	1	16	8	1	2	1	1	1	1	1	1	0	4
35	2	12	2	10	1	25	13	1	2	1	2	1	1	1	0	0	4
36	1	16	1	4	1	19	3	1	2	2	1	3	2	1	0	0	4
37	1	25	3	1.5	0	33	8	1	1	1	1	1	1	2	1	0	4
38	1	17	4	14	1	20	3	1	2	1	1	1	1	1	0	0	4
39	1	16	5	6	1	22	6	1	2	1	2	3	1	1	0	1	3
40	1	29	1	4	0	33	4	1	2	1	1	1	1	1	0	0	3
41	1	19	2	0.4	1	28	9	1	2	2	1	3	1	1	1	1	3
42	2	10	3	10	0	33	23	1	1	1	2	1	1	1	0		2
43	1	32	2	1.5	1	45	13	2	2	1	2	3	1	1	1	0	10
44	2	28	1	1	1	32	4	2	2	1	1	3	3	1	0	0	5
45	1	21	2	3.5	1	42	21	2	2	1	1	3	2	1	1	1	15
46	2	17	2	2.5	1	21	4	2	2	1	1	3	3	1	0	0	2
47	2	1	2	1.5	1	26	25	2	2	1	1	1	2	2	1	1	13
48	1	25	1	0.5	1	40	15	2	2	1	1	3	3	1	0	0	18
49	1	16	2	4	1	19	3	2	2	1	1	1	1	1	0	0	6
50	2	5	3	45	0	9	4	2	1	2	1	1	2	1	0	0	2
51	1	3	2	1.5	1	13	10	2	1	2	1	1	2	2	0	0	16
52	2	22	3	2.5	1	32	10	2	1	2	1	1	1	2	0	1	7
53	1	31	3	1.5	1	32	1	2	2	1	1	1	1	1	0	0	9
54	1	29	3	7	0	31	2	2	1	1	1	2	2	1	1	0	5
55	1	30	2	2.5	1	41	11	2	2	1	1	1	1	1	0	0	5
56	1	31	2	10	0	37	6	2	2	1	1	3	1	1	0	0	8
57	2	24	2	2.5	1	37	13	2	1	1	1	3	1	2	1	1	8
58	2	1	2	0	0	10	9	2	2	1	1	1	1	1	0	0	6
59	1	34	2	2	1	52	18	2	1	1	2	1	2	1	0	0	4
60	1	16	1	10	1	26	10	2	2	1	1	3	2	1	0	0	2
61	2	27	3	6	1	51	24	2	1	2	2	1	1	1	0	0	4
62	1	33	4	1.5	1	61	28	2	2	1	1	1	2	1	0	0	4
63	1	23	3	2.5	1	44	21	2	1	1	1	1	1	1	0	1	3
64	1	15	3	6	1	19	4	2	2	1	2	2	1	1	0	0	3
